# Supplementary material for: Predictors of development of cardiac and digestive disorders among patients with indeterminate chronic Chagas Disease
Source: PLoS Negl Trop Dis. 2021 Aug 13;15(8):e0009680. doi: 10.1371/journal.pntd.0009680 (PMC8386853; doi:10.1371/journal.pntd.0009680)
Supplement: S1 Data — (XLSX) [file pntd.0009680.s002.xlsx]

## Sheet: Indeterminado
Nome	Idade	Sexo	Zona Rural	Lavrador	Forma oral vet tra 012	Escolaridade 0 1 2	Idade (1o atendimento)	Data do primeiro atendimento	Desenvolveu Forma Localizada	Cardíaca	Esofágica	Colônica	Data diagnóstico forma localizada	Tempo de evolução (meses)	Benzonidazol	IMC	Adequado Sobrepeso Obeso (0 1 2)	Hipertensão	Diabetes	Dislipidemia	Doença Cardíaca*	Doença Pulmonar	Doença Renal	Doença Hepática	Doença do SNC	Neoplasia sólida	Linfoma/Leucemia	AIDS	Diverticulos	Charlson	Esteróide	Outra imunossupressão	Vasculopatias	Descrição Comprometimento
D.A.S.	51	1	1	1	1	0	38	2006-04-03	1	0	0	0		156	0	24.6	0 menor de 60 anos	0	0	0	0	0	0	0	0	0	0	0	0	1	0	0	0
A.J.	60	1	0	0	1	0	45	2003-10-01	1	0	1	0	EED Megaesofago grau 1 -2011	84	0	25.88	0 maior de 60 anos	0	0	0	0	0	0	0	0	0	0	0	0	1	0	0	0
A.S.R.	67	1	0	0	1	0	58	2009-03-24	1	1	0	0	ECG BAV 1º Grau -2014	60	0	31.14	1 maior de 60 anos	1	0	0	1	0	0	0	0	0	0	0	1	2	0	0	0
A.G.	72	1	0	0	1	1	54	2001-05-08	1	1	0	0	Marcapasso em 2007	216	0	29.76	1 maior de 60 anos	1	1	0	1	0	0	0	0	0	0	0	0	3	0	0	1
A.B.M.	65	1	0	0	1	0	40	2014-07-24	1	0	1	1	EED Megaeso 1 + Dolicossigmoide	24	0	23.82	0 maior de 60anos	1	0	1	0	0	0	0	0	0	0	0	0	1	0	0	0
P.D	64	1	1	1	1	0	53	2008-07-03	1	0	0	1	Enema Opaco Incomp. Valva Ileo 2012	84	0	29.91	1 maior de 60 anos	0	0	1	0	0	0	0		0	0	0	0	1	0	0	0
A.L.R.	65	1	0	0	1	0	54	2008-07-02	1	1	0	0	ECG BASRE -2008	132	0	31.37	1 maior de 60 anos	0	0	0	0	0	1	0	0	1	0	0	0	4	0	0	0	Ca urotelial Papilifero
A.B.S.	73	0	0	0	1	1	61	2006-06-26	1	1	0	0	ECG BASRE	60	0	29.68	1 maior de 60 anos	1	0	1	1	0	0	0	0	0	0	0	1	1	0	1	0	Hipotireodismo
A.E.O.	51	1	0	0	1	1	36	1999-06-03	1	1	0	0	ECG: BASRE + BCRD 2014	240	0	31.43	2 menor de 60 anos	0	0	0	0	0	0	0	0	0	0	0	0	1	0	0	0
A.P.D.B.	62	1	0	0	1	1	42	1999-07-04	1	0	1	0	EED Megaeso1 - 2010	132	1	24.6	0 maior de 60anos	1	0	1	0	1	0	0	0	0	0	0	0	2	1	0	0	DPOC
A.C.B.M.	68	1	0	0	1	1	54	2006-05-09	1	1	0	0	ECG - BASRE +BAV +FA 2013	96	0	27	0 maior de 60 anos	1	0	1	1	0	0	0	0	0	0	0	0	2	0	0	1	Amputação do 4 º dedo
A.C.R.	66	1	0	0	1	0	44	2007-03-13	1	1	0	0	ECG-2011 BASRE	48	0	37.34	2 maior de 60 anos	1	1	1	1	0	0	0	0	0	0	0	0	2	0	0	0	Fibromialgia + Depressão
A.S.P.	71	0	0	0	1	0	47	1995-02-25	1	0	0	1	Enema -2014 Dolicossigmoide	228	1	20.89	0 maior de 60anos	0	0	1	1	0	0	0	0	1	0	0	1	4	0	1	0	Adeno Ca de ceco+ IAM 2012
A.M.	62	1	0	0	1	1	46	2003-09-24	1	1	0	0	ECG: BCRD 2008	60	0	25.76	0 maior de 60anos	0	0	0	0	1	0	0	0	0	0	0	0	2	0	0	0
A.R.S.	52	1	0	0	1	2	48	1999-04-01	1	0	1	0	EED-Megaeso 1 2015	192	0	40.95	2 menor de 60 anos	0	0	1	0	0	0	0	0	0	0	0	1	1	0	0	0
A.P.O.	61	0	0	0	1	1	43	2001-04-02	1	0	0	1	Enema Opaco- Megatrans 2017	192	1	30.16	1 maior de 60 anos	0	1	1	0	0	0	0	0	0	0	0	1	2	0	0	0
A.R.S.O.	69	0	0	0	1	2	69	2003-10-07	1	0	0	1	Enema Opaco- Dolicossigmoide 2016 156	156	1	25.21	0 maior de 60 anos	1	1	1	0	0	0	0	0	0	0	0	1	2	0	0	0
A.R.S.	74	0	0	0	1	1	58	2003-03-09	1	1	0	0	ECG-BAV1º GRAU 2018	192	0	30	1maior de 60 anos	1	0	1	0	1	0	0	0	0	0	0	0	2	0	0	0	DPOC
A.R.M.	75	0	0	0	1	0	60	2004-01-26	1	0	1	0	EED-Acalasia 2012	96	0	27	0 maior de 60 anos	1	0	0	0	0	0	0	0	0	0	0	0	1	0	1	0	Hipotireodismo
P.F.C.	71	1	1	1	1	1	64	2012-06-09	1	1	0	0	ECG BASRE+BCRD 2014	24	0	22.44	0 maior de 60 anos	0	0	0	1	1	0	0	0	0	0	0	1	5	0	0	1	DPOC+HAP Venoclusiva+ IAM
B.W.P.	74	1	0	0	2	1	60	1995-05-13	1	1	0	0	ECG BAV 1 Grau -2006	132	0	25.41	0 maior de 60 anos	1	0	1	0	0	0	0	1	0	0	0	0	2	0	0	1	AVCi +BAV+FA
B.S.	66	1	0	0	1	1	44	1997-02-11	1	0	1	0	EED-Megaeso 1 2016	96	0	25.01	0 maior de 60anos	1	1	0	1	0	0	0	0	1	0	0	1	4	0	0	0	IAM + Ca Parotida direita
C.F.S.	60	1	0	0	1	1	44	2002-05-09	1	1	0	0	ECG BASRE+BCRD -2009	84	0	24.41	1 maior de 60 anos	0	0	1	0	0	0	0	0	0	0	0	0	1	0	0	0
C.R.	57	1	1	1	1	1	47	2008-05-06	1	0	0	1	Enema Opaco-2017 Dolicossigmoide	108	0	27.73	1 menor de 60 anos	1	0	1	1	1	0	0	0	0	0	0	0	2	0	0	0	HAP leve + arritmias
P.P.	74	1	0	1	1	1	58	2002-08-09	1	1	0	0	ECG FA -2011	72	1	27	0 maior de 60anos	1	1	0	1	0	0	0	1	1	0	0	0	3	0	1	0	FA+AdenoCarcinoma Prostata +Hipotireoidismo
C.N.M.	50	0	0	0	1	2	40	2009-05-02	1	1	0	0	Marcapasso em 2017	96	0	35.83	2 menor de 60 anos	1	0	1	1	0	0	0	0	0	0	0	0	2	0	0	0	Marcapasso 2017
O.M.G.	77	1	1	1	1	0	67	2009-07-02	1	1	0	0	ECO Cardiomiopatia dilatada 2016	204	0	25.2	0 maior de 60 anos	1	1	0	1	1	0	0	1	0	0	0	0	4	0	0	0	DPOC+AVCi
C.M.M.	66	1	0	0	1	1	49	2002-03-07	1	0	0	1	Enema Opaco -Megatransverso 2016	168	0	27.1	0 maior de 60anos	0	0	0	0	0	0	0	0	0	0	0	0	1	0	0	0
J.B.A.L.	57	1	0	0	1	1	49	17/11/2005 1	1	0	1	0	EED- Megaesofago Grau 1 2012	12	0	22.22	0 menor de 60 anos	0	0	0	0	0	0	0	0	0	0	0	0	1	0	0	0
J.B.S.	58	1	0	0	1	1	49	2010-07-19	1	0	1	0	EED-Megaesofago Grau1 2013	36	1	26.4	1 menor de 60 anos	0	0	1	0	1	0	0	0	0	0	0	0	2	0	0	0	Broncopatia crônica
I.A.A.L.	58	0	1	1	1	0	48	2008-07-10	1	1	0	0	ECG-BASRE 2011	36	0	30.54	2 menor de 60 anos	0	0	0	0	0	0	0	0	0	0	0	0	1	0	0	0
I.S.O.	68	0	0	0	1	0	48	1998-05-05	1	0	0	1	Enema Opaco- Megassigmoide 2007	108	0	25.83	0 maior de 60anos	0	0	0	0	0	0	0	0	0	0	0	0	1	0	1	0	Hipotireodismo
O.H.O.	70	1	1	1	1	1	53	2002-06-09	1	0	1	0	EED -Megaesofago 1 - 2013	132	0	23.52	0 maior de 60 anos	0	0	0	0	0	0	0	0	0	0	0	0	1	0	0	0
E.A.O.	62	0	0	0	1	1	62	2002-04-02	1	1	0	0	ECG- BCRE 2015	156	0	30.95	1 maior de 60 anos	1	0	0	0	0	0	0	0	0	0	0	0	1	0	0	0
E.A.B.	74	0	1	1	1	0	58	2003-07-16	1	1	0	0	EC0-2009 Miocardiopatia+ICC	72	0	23.37	0 maior de 60anos	1	0	1	1	1	0	0	0	0	0	0	0	4	0	0	1	HAP+IAM+ DAC
P.A.C.	66	1	0	0	1	1	30	1983-08-08	1	1	0	0	Rx torax - Area Cardiaca Aumentada 2014 372	12	0	34.17	1maior de 60 anos	1	1	0	0	0	0	0	0	0	0	0	0	2	0	0	0
D.C.M.	45	0	0	0	1	2	26	2000-01-07	1	0	1	1	EED Megaesofago 2- 2012	204	0	27	1 menor de 60 anos	0	0	0	0	0	0	0	0	0	0	0	0	1	0	0	0
D.D.C.	59	1	0	0	1	1	40	1999-07-05	1	1	0	0	ECG-BCRD-2009	120	0	34.18	2 menor de 60 anos	1	0	1	0	0	0	0	0	0	0	0	0	1	0	0	0
F.C.D.	77	0	0	0	1	0	71	2014-04-06	1	1	0	0	ECG BASRE+ BCRD -2014	12	0	23.4	0 maior de 60anos	1	1	1	0	0	0	0	1	0	0	0	0	4	0	1	1	AVC + Hipotireoidismo
E.R.S.	69	0	0	0	1	0	63	2013-10-15	1	1	0	0	ECG BCRD-2018	60	0	27	0 maior de 60anos	1	0	1	0	0	0	0	0	0	0	0	0	1	0	0	0
E.F.M.M.	76	0	0	0	1	1	54	1997-02-07	1	0	1	0	EED-Megaeso 1 2011	48	0	26.4	0 maior de 60 anos	1	0	0	0	1	0	0	0	1	0	0	1	2	0	0	0
E.A.S.	60	1	0	0	1	0	50	2009-08-12	1	0	0	1	Enema Opaco- dolicossigmoide 2013 48	48	0	29.75	1 maior de 60 anos	1	0	1	0	0	0	0	0	0	0	0	0	1	0	0	0
E.A.A.	69	1	0	0	1	2	53	2003-11-14	1	1	0	0	ECG-BASRE 2009	72	0	26.34	1 maior de 60 anos	0	0	0	0	0	0	0	0	0	0	0	0	1	0	0	0
F.M.O.Q.	75	0	0	0	1	1	59	2003-01-21	1	0	0	1	Enema Opaco -Megarreto 2011	96	0	24.12	0 maior de 60anos	1	0	1	0	0	0	0	0	1	0	0	0	3	0	0	0	Neoplasia de Tireoide
G.J.S.	43	1	0	0	1	0	22	1998-01-14	1	1	0	0	ECG-BAV 1 Grau -2011	156	0	25.43	1 menor de 60 anos	0	0	0	0	0	0	0	0	0	0	0	0	1	0	0	0
G.A.P.	67	0	0	0	1	1	51	2003-04-03	1	1	0	0	ECG-BAV 1 Grau -2014	132	0	35.05	2 maior de 60 anos	1	0	1	0	0	0	0	0	0	0	0	0	2	0	0	0
G.M.F.	70	0	0	0	1	1	64	2012-03-05	1	0	0	1	Enema Opaco Dolicossigmoide 2016 192	192	0	22.43	0 maior de 60anos	1	0	1	0	0	0	0	0	0	0	0	1	1	0	0	0
F.X.S.O.N.	58	1	0	0	1	1	46	2007-08-02	1	1	0	0	ECG BASRE+ BICD-2009	24	0	29.43	1menor de 60 anos	1	0	1	1	0	0	0	0	0	0	0	0	2	0	0	1	IAM com revascularização/Varizes há 20anos.
F.D.C.F.	53	0	0	0	1	0	23	1999-06-03	1	0	0	1	Enema Opaco-Dolicossigmoide 2012	276	1	25.77	0 maior de 60anos	0	0	0	0	0	0	0	0	0	0	0	0	1	0	0	0
G.N.X.	58	0	0	0	1	0	45	2005-05-30	1	0	1	0	EED Megaesofago1 -2009	48	0	28.21	1 menor de 60 anos	1	0	1	0	0	0	0	0	0	0	0	1	1	0	0	0
G.P.A.	72	0	0	0	1	1	61	2007-05-08	1	0	0	1	Enema Opaco- Dolicossigmoide 2015	96	0	27.11	1 maior de 60 anos	1	0	0	0	0	0	0	0	0	0	0	0	1	0	0	0
M.Q.	62	1	0	0	1	1	44	1998-05-05	1	0	0	1	Enema Opaco-Dolicorretosigmo 2012 14	168	1	28.49	1 maior de 60 anos	0	0	0	0	0	0	0	0	0	0	0	8	1	0	0	0
A.C.O.	74	1	1	1	1	0	72	1972-02-07	1	0	1	0	EED Megaesofago 2 -2016	528	1	21.88	0 maior de 60 anos	0	0	0	0	0	0	0	0	0	0	0	0	1	0	0	0
A.B.X.	77	1	1	1	1	0	62	2003-10-29	1	0	1	0	EED Megaesofago 2-2008	60	0	22.48	0 maior de 60 anos	0	0	0	0	1	0	0	0	1	1	0	1	5	0	1	0	Mieloma Multiplo +CEC+ TB+ Linfoma não Hodgking
A.M.C.	64	1	1	1	1	1	48	2002-11-14	1	1	0	0	Enema Megarreto 2013	132	1	23.09	0 maior de 60 anos	1	0	0	0	0	0	0	0	0	0	0	0	1	0	0	0
A.P.A.	61	1	1	1	1	1	48	2006-06-06	1	1	0	0	ECG -BASRE+BIRD 2010	48	0	28.42	1 maior de 60 anos	0	1	1	1	1	1	0	0	0	0	0	0	5	0	1	1	ICC+DRC IIIB + DAOP + HAP moderada
A.F.R.	68	1	1	1	1	0	56	2007-06-13	1	1	0	0	ECG BASRE -2008	12	0	27.94	1 maior de 60 anos	0	0	1	0	0	0	0	0	0	0	0	1	1	0	0	0
A.C.S.	50	1	1	1	1	0	33	2001-01-24	1	1	0	0	Holter BCRD + Miocardiopatia 2012	132	0	30.2	2 menor de 60 anos	1	1	1	1	0	0	1	0	0	0	0	0	4	0	0	0
A.V.	63	1	1	1	1	0	57	2012-02-04	1	0	1	0	EED Megaesofago 1- 2018	72	0	22.38	0 maior de 60 anos	0	0	0	0	0	0	0	0	0	0	0	1	1	0	0	1	Angioplastia arterial em MMII
A.G.M.	65	1	1	1	1	0	57	2003-02-03	1	1	0	0	ECG BIRD -2011	96	0	24.8	0 maior de 60 anos	0	0	1	0	0	0	0	0	0	0	0	0	1	0	1	0	Pot cardiomolica a Heller - dilatação esofago 2011
A.J.A.	40	1	0	0	1	2	37	2015-02-07	1	1	0	0	ECG BAV 1 Grau - 2018	36	0	26.17	1 maior de 60 anos	0	0	0	0	0	0	0	0	0	0	0	0	1	0	0	0
B.F.D.	77	1	1	1	1	2	47	1988-05-06	1	1	0	0	ECG FA-2015	324	0	33.33	1 maior de 60 anos	1	1	1	1	0	0	0	0	0	0	0	0	3	0	0	1	Pot valvuloplastia mitral -protese mecanica em 2001
B.C.	71	0	1	1	1	0	57	2005-10-20	1	0	1	0	EED Megaeso 1- 2017	144	0	35.04	1 maior de 60 anos	1	0	1	1	0	0	0	1	0	0	0	0	4	0	1	1	AVC+IAM+ ICC + Hipotireoidismo+Insuf. Venosa
C.S.S.	48	1	1	1	1	1	37	2007-05-03	1	1	0	0	ECG BASRE + BCRD -2011	48	0	23.5	0 menor de 60 anos	0	0	0	0	0	0	0	0	0	0	0	0	1	0	0	0
H.C.S.	70	1	1	1	1	1	63	2001-05-03	1	0	1	0	EED Megaeso 1 2012	132	0	28.34	1 maior de 60 anos	1	0	1	1	0	0	0	0	0	0	0	1	2	0	0	0
G.V.M.	55	1	0	1	1	0	46	2009-03-24	1	1	0	0	ECG BASRE -2012	36	0	24.78	0 menor de 60 anos	1	0	0	0	0	0	0	0	0	0	0	0	1	0	0	0
F.L.N.	57	1	0	1	1	0	44	2006-10-02	1	1	0	0	ECG BASRE + BCRD 2011	60	0	29.41	1 menor de 60 anos	1	0	1	0	0	0	0	0	0	0	0	0		0	1	0	Hanseniase + Hipotireoidismo
F.C.	77	1	0	1	1	1	72	2014-08-08	1	1	0	0	ECG FA+ BIRD	60	0	22.64	0 menor de 60 anos	1	0	1	0	1	0	0	0	0	0	0	0	1	0	1	0	Tb pulmonar+ Aspergilose + Actinomices
G.O.	64	1	0	1	1	0	49	2003-08-06	1	0	1	0	EED Megaeso 1 -2009	72	0	32.6	1 maior de 60 anos	1	1	1	0	0	0	0	0	0	0	0	0	1	0	0	0
F.D.S.	66	1	1	1	1	1	48	2000-11-29	1	0	0	1	Enema Dolicossigmoide- 2015	180	1	24.17	0 maior de 60 anos	0	0	0	0	0	0	0	0	0	0	0	0	1	0	0	0
M.F.C.	76	1	1	1	1	1	60	2003-06-06	1	1	0	0	ECG BASRE-2009	72	0	23.52	0 maior de 60 anos	0	0	0	0	1	0	0	0	0	0	0	0	2	0	0	0	HAP leve
I.A.V.	59	0	1	1	1	1	53	2013-10-22	1	0	1	0	EED Megaesofago 1 -2018	36	0	30.07	1 menor de 60 anos	1	0	0	0	0	0	0	0	0	0	0	0	2	0	0	1	Safenectomia em 2017
D.A.S.	57	0	0	1	1	0	44	2006-09-04	1	1	0	0	Eco Miocardiopatia Isquemica 2017	132	0	33.75	2 menor de 60 anos	1	0	1	1	0	0	0	0	0	0	0	0	2	0	0	0	Tabagista
M.F.M.	66	0	1	0	1	1	53	2006-06-10	1	0	0	1	Enema Opaco Megassigmoide 2014	96	0	34.39	1 maior de 60 anos	1	1	1	0	0	0	0	0	0	0	0	0	1	0	0	0
M.J.R.B.	65	0	1	0	1	0	43	1996-02-22	1	1	0	0	Miocardiopatia dilatada -2006	120	0	25.2	0 maior de 60anos	0	1	0	1	0	0	0	1	0	0	1	0	6	0	1	0	AIDS + DM2 Insulino dependente
M.R.R.F.	53	0	0	1	1	1	47	2013-07-01	1	1	0	0	ECG BCRD-2015	24	0	26.2	1 menor de 60 anos	0	0	0	0	0	0	0	0	0	0	0	0	1	0	0	0
M.L.T.J.	74	0	0	0	1	1	56	2001-03-28	1	1	0	0	Miocardiopatia dilatada -2009	96	0	32.8	1 maior de 60 anos	1	1	1	0	0	0	0	0	0	0	0	0	1	0	0	0
M.L.S.R.	63	0	0	0	1	1	52	2008-07-31	1	1	0	0	ECG BASRE	72	0	28.76	1 maior de 60 anos	1	0	1	0	0	0	0	0	0	0	0	0	1	0	0	0
M.S.F.	59	0	0	0	1	1	32	1999-01-27	1	0	1	0	EED Megaeso 1 - 2006	84	0			0	0	0	0	0	0	0	0	0	0	0	0	1	0	0	0
M.J.M.	65	0	0	0	1	0	56	2009-02-22	1	1	0	0	ECG BASRE -2012	36	0	27.79	1 maior de 60 anos	0	0	1	0	0	0	0	0	0	0	0	0	1	0	0	0
M.J.O.M	68	0	0	0	1	0	40	2008-05-04	1	0	0	1	Enema Opaco -Megassigmoide 2014	72	1	27	0 maior de 60 anos	0	0	0	0	0	0	0	0	0	0	0	0	0	0	0	0
M.M.P.O.	57	0	0	0	1	1	48	2010-06-30	1	0	1	0	EED Megaeso 1- 2011	12	0	33.55	2 menor de 60 anos	1	0	1	0	0	0	0	0	0	0	0	0	1	0	0	0
M.J.S.	60	0	1	1	1	1	42	2000-06-02	1	0	0	1	Enema Opaco Megacolon -2013	72	0	22.57	0 maior de 60 anos	0	0	0	0	0	0	0	0	0	0	0	0	1	0	1	0	Hipotireoidismo
M.P.	61	1	0	0	1	1	41	1998-06-22	1	0	0	1	Enema Opaco Megassigmoide- 2012	168	0	27.95	1maior de 60 anos	1	0	1	1	0	0	0	0	0	0	0	0	2	0	0	0	2 IAMs com Angioplastia
M.P.S.	63	0	0	0	1	1	50	2006-01-09	1	0	1	0	EED Megaeso 1-2013	84	0	30.25	1 maior de 60 anos	0	0	1	0	0	0	0	0	0	0	0	1	1	0	1	0	Hipotireoidismo
M.C.L.C.	66	0	0	0	1	1	66	2006-04-23	1	0	0	1	Enema Opaco Megacolon -2014	96	0	28.33	1 maior de 60 anos	1	0	0	1	0	0	0	1	0	0	0	0	2	0	1	0	Parkinson + Hipotireoidismo
M.B.J.D.	70	0	0	0	1	1	56	2005-03-22	1	1	0	0	ECG BAV 1º Grau-2018	156	0	27.81	1 maior de 60 anos	1	0	1	0	0	0	0	0	0	0	0	0	1	0	0	0
M.A.S.	62	0	1	0	1	0	44	2006-02-21	1	1	0	0	ECG BASRE+BCRD 2011	60	0	22.41	0 maior de 60 anos	1	0	0	1	0	0	0	0	0	0	0	0	2	0	0	0	Miocardiopatia dilatada
M.E.G.	71	0	0	1	1	1	57	2005-05-11	1	0	1	0	EED Megaeso 1-2016	132	0	27	0 maior de 60 anos	1	0	1	0	0	0	0	0	1	0	0	1	2	0	0	0	CBC
M.F.S.	78	0	1	0	1	1	65	2005-03-05	1	1	0	0	ECG BCRD -2009	48	0	31.14	1 maior de 60 anos	1	1	0	0	0	0	0	1	0	0	0	0	3	0	1	0	AVC -2015 + Hipotireoidismo
M.F.S.	74	0	0	0	1	0	59	2004-08-02	1	1	0	0	Marcapasso -2012	67	0	26.4	0 maior de 60 anos	1	1	1	1	1	1	0	1	0	0	0	0	6	0	1	0	AIT+AVE+DRCII+Dm2+HAP
M.F.C.S.	67	0	0	0	1	1	67	2004-02-06	1	1	0	0	ECG BASRE+BCRD-2010	72	0	25.1	0 maior de 60anos	1	0	0	0	0	0	0	0	0	0	0	0	1	0	1	0	Hipotireoidismo
M.I.B.	55	0	1	1	1	1	49	2012-02-16	1	0	0	1	Enema Opaco Megatransverso+reto 2013 12		0	23.52	0 menor de 60 anos	0	0	1	0	0	0	0	0	0	0	0	0	1	0	0	0
M.C.P.S.	68	0	1	1	1	0	52	2003-09-04	1	0	1	0	EED Megaesofago 1 -2013	120	0	33.54	1 maior de 60 anos	0	0	0	0	0	0	0	0	0	0	0	0	1	0	0	0
M.C.Q.	48	0	1	1	1	0	39	2010-05-11	1	0	1	0	EED Megaesofago 1 -2015	60	0	36.2	2 menor de 60 anos	1	0	0	0	0	0	0	0	0	0	0	0	1	0	0	0
M.C.C.S.	66	0	0	0	1	1	56	2008-06-04	1	0	1	0	EED Megaeso 1 -2013	60	1	24.41	0 maior e 60 anos	1	1	1	0	1	0	0	1	0	0	0	1	4	0	0	0	AVC 1982 +Dm2 +Asma
M.F.M.R.	58	0	0	0	1	1	44	2005-05-07	1	0	0	1	Enema Opaco Dolicossigmoide 2017 192	156	0	21.54	0 menor de 60 anos	1	0	1	0	0	0	0	0	0	0	0	0	1	0	0	0
M.L.R.S.	64	0	1	1	1	0	47	2001-04-02	1	0	0	1	Enema Opaco Dolicossigoide 2016	180	1	43.39	1 maior de 60 anos	1	0	1	0	0	0	0	0	0	0	0	0	2	0	0	1	Tromboflebite em MIE
M.A.L.S.	64	0	0	0	1	1	50	2005-04-09	1	1	0	0	ECG BIRE -2014	108	0	32.44	1 maior de 60 anos	0	1	1	0	0	0	0	0	1	0	0	0	3	0	0	0	Carcinoma Basocelular nodular ulcerado
M.A.N.	68	0	1	1	1	1	58	2009-07-02	1	1	0	0	ECG BCRE-2017	96	0	37.67	1 maior de 60 anos	1	0	1	0	0	0	0	0	0	0	0	0	1	0	1	0	Hipotireoidismo
M.A.R.	69	0	0	0	1	0	52	2002-04-09	1	0	0	1	Enema Opaco Megacolon-2011	108	1	35.46	1 maior de 60 anos	0	0	1	0	1	0	0	0	0	0	0	0	2	0	0	0
M.A.C.F.	57	0	0	0	1	1	43	2005-05-19	1	0	1	0	EED Megaesofago 1-2011	96	0	37.58	2 menor de 60 anos	1	1	1	0	0	0	0	0	0	0	0	0	1	0	0	0
L.C.G.	64	0	0	0	1	1	48	2002-02-03	1	0	0	1	Enema Opaco Megarreto -2009	108	0	29.56	1 maior de 60 anos	1	0	1	1	1	0	0	0	0	0	0	0	2	0	1	0	Asma + IAM previo + Hipotireoidismo
M.A.A.G.	56	0	0	0	1	0	40	2003-04-02	1	0	1	0	EED Megaesofago 1- 2008	60	0	27	1 menor de 60 anos	0	0	0	0	0	0	0	0	0	0	0	0	1	0	0	0
M.A.R G.	66	0	0	0	1	1	48	2000-05-02	1	1	0	0	ECG BASRE-2011	132	1	27.5	1 maior de 60 anos	1	0	0	1	0	0	0	0	0	0	0	0	2	0	1	0	Hipotireoidismo + IAM previo 2011
L.F.A.S.	77	0	0	0	1	0	61	2002-03-22	1	1	0	0	ECG BCRD-2012	144	0	28.09	1 maior de 60 anos	1	1	1	0	0	0	0	0	0	0	0	1	2	0	1	0	Hipertireoidismo
L.V.C.	68	1	0	0	1	1	57	2008-04-03	1	0	0	1	Enema Opaco Megassigmoide - 2012	84	0	23.69	0 maior de 60 anos	0	0	0	0	1	0	0	0	0	0	0	0	2	0	0	0	DPOC
L.O.S.	51	1	1	1	1	0	42	2009-03-03	1	0	0	1	Enema Opaco Megassigmoide - 2012	36	0	27.87	1 menor de 60 anos	1	0	1	0	0	0	0	0	0	0	0	0	1	0	0	0
L.C.D.	73	1	0	0	1	0	57	2003-06-03	1	1	0	0	ECG BASRE-2010	84	0	33.69	1 maior de 60 anos	1	0	1	0	0	0	0	0	0	0	0	0	2	0	1	0	BAVT com Marcapasso em 2016
L.C.L.	61	1	0	0	1	1	48	2005-12-17	1	0	0	1	Enema Opaco Megassigmoide - 2014	96	1	23.13	0 maior de 60anos	0	1	1	0	0	0	0	0	0	0	0	0	2	0	0	0
L.C.M.	58	1	0	0	1	1	32	1992-06-14	1	0	0	1	Enema Opaco Megassigmoide -2013	252	0	27	1 menor de 60 anos	0	0	1	0	0	0	0	0	0	0	0	1	2	0	0	1	OAA - MMSS
L.A.T.	64	1	0	0	1	1	52	2006-11-13	1	1	0	0	ECG BASRE-2009	36	0	29.77	1 maior de 60 anos	1	1	1	0	0	0	0	0	1	0	0	1	4	0	1	0	Ca folicular de tireoide
J.A.M.	75	0	0	0	1	1	60	2003-06-02	1	0	0	1	Enema Opaco Megassigmoide- 2015	144	0	23.8	0 maior de 60 anos	1	0	1	0	0	0	0	0	0	0	0	0	1	0	1	0	Hipotireoidismo
J.C.	66	1	1	1	1	2	53	2005-05-02	1	0	0	1	Enema Opaco Megassigmoide -2012	84	0	25	0 maior de 60 anos	0	0	1	0	0	0	0	0	0	0	0	0	1	0	0	0
J.C.C.	62	1	0	0	1	1	62	2001-10-16	1	0	0	1	Enema Opaco Mega transverso -2004	36	0	22.38	0 maior de 60 anos	1	1	0	0	0	0	0	0	0	0	0	0	2	0	0	0
J.A.S.	65	1	0	0	1	1	48	2002-06-03	1	1	0	0	ECG BCRD-2008	72	0	23.39	0 maior de 60 anos	0	0	1	0	0	0	0	0	0	0	0	0	1	0	0	0
J.C.M.	67	1	0	0	1	0	47	1999-05-04	1	1	0	0	ECG BCRD-2016	204	0	31.46	1 maior de 60 anos	1	0	1	0	0	0	1	0	0	0	0	0	3	0	1	0	Hipotireoidismo + AR + Hepatite C
J.D.S.	57	0	0	0	1	1	40	2002-11-05	1	0	1	0	EED Megaesofago 1 -2011	108	0	27	1 menor de 60 anos	0	0	0	0	0	0	0	0	0	0	0	0	1	0	0	0
J.T.	70	1	0	1	1	0	36	1985-03-09	1	0	1	0	EED Megaesofago 1-2012	324	1	27.9	1 maior de 60 anos	1	0	1	0	0	0	0	0	0	0	0	1	1	0	0	0
J.M.A.	68	1	0	0	1	1	44	1994-04-26	1	0	0	1	Enema Opaco - Megacolon 2015 252		0	27.5	1 maior de 60 anos	1	0	0	0	0	0	0	1	0	0	0	0	2	0	1	0	AVCs previos
J.B.J.	56	1	1	1	1	1	37	2000-04-03	1	1	0	0	ECG BASRE-2012	84	0	27	1 menor de 60 anos	0	0	0	0	0	0	0	0	0	0	0	0	1	0	0	0
J.C.	75	1	0	0	1	0	60	2003-03-10	1	1	0	0	ECG BAV 1º Grau-2013	120	0	33.98	1 maior de 60 anos	1	0	0	0	0	0	0	0	0	0	0	0	2	0	0	0
J.F.M.	65	1	0	0	1	1	45	1998-01-23	1	1	0	0	ECG BAV 1º Grau-2011	96	1	30.96	1 maior de 60 anos	1	0	1	0	0	0	0	0	1	0	0	0	2	0	1	0	Hipoireoidismo + Ca de colon
J.F.S.	57	1	0	1	1	0	36	1997-02-23	1	0	0	1	Enema Opaco -Megassigmoide 2011	168	0	27	1 menor de 60 anos	1	0	1	0	0	0	0	0	0	0	0	1	1	0	0	0
J.F.M.	80	1	0	0	1	1	68	2007-03-04	1	1	0	0	ECG BAV 1º Grau-2012	84	0	23.24	0 maior de 60 anos	1	1	0	0	0	0	0	0	1	0	0	1	4	0	1	0	Massa Tumoral solida encefalo.
J.A.C.	63	1	0	0	1	0	26	1981-04-09	1	1	0	0	ECG BASRE -2018	444	0	27	0 maior de 60 anos	1	1	1	1	0	0	0	0	0	0	0	1	5	0	0	1	IAM + Asma+Dm2
J.R.	63	1	0	0	1	1	27	1983-04-02	1	0	0	1	Enema Opaco Megassigmoide -2011	336	0	25.31	0 maior de 60 anos	0	0	0	0	0	0	0	0	0	0	0	0	1	0	0	0
J.A.	76	1	1	1	1	0	55	1997-03-08	1	0	1	0	Enema Opaco Megaesofago 1-2005	96	1	22.56	0 maior de 60 anos	0	0	1	0	0	0	0	0	0	0	0	0	1	0	0	0
J.B.N.	78	1	1	1	1	0	52	1992-05-03	1	0	1	0	EED Megaesofago 1- 2015	276	1	27	0 maior de 60 anos	0	0	0	0	0	0	0	0	0	0	0	0	1	0	0	0
J.P.W.	67	1	1	1	1	0	54	2006-02-14	1	1	0	0	ECG BASRE-2011	60	0	25.04	0 maior de 60 anos	1	1	1	1	0	0	0	0	0	0	0	1	3	0	0	1	Estenose Carotidas +IAM +FA
J.N.S.	75	1	0	0	1	1	59	2003-05-03	1	1	0	0	ECG FA-2014	132	0	28.72	1 maior de 60 anos	1	1	1	1	0	0	0	0	0	0	0	0	2	0	0	0	Marcapasso 2014.
J.F.S.	49	1	0	0	1	0	25	1995-03-09	1	0	1	0	EED Megaeso 1 -2013	216	1	27	1 menor de 60 anos	0	0	0	0	0	0	0	0	0	0	0	0	1	0	0	0	Farmacodermia \ Benznidazol usou por 15 dias.
J.J.P.	48	1	0	0	1	1	29	1999-05-04	1	1	0	0	Marcapasso -2003	48	0	21.07	0 menor de 60 anos	1	0	0	1	0	0	0	0	0	0	0	0	2	0	0	0
J.O.O.	52	0	1	1	1	1	47	2014-11-06	1	0	0	1	Enema Opaco Megassigmoide 2016	24	0	20.88	0 menor de 60 anos	1	0	1	0	0	0	0	0	0	0	0	0	1	0	1	0	Hipotireoidismo
M.Z.R.	57	0	0	0	1	0	57	29/02/2005	1	0	0	1	Enema Opaco Megassigmoide 2015	120	0	27	1 menor de 60 anos	1	0	0	0	0	0	0	0	0	0	0	0	1	0	0	0
J.F.T.S.	49	0	0	0	1	2	33	2003-10-21	1	0	1	0	EED Megaesofago 1-2016	156	1	25	0 menor de 60 anos	0	0	1	0	0	0	0	0	0	0	0	0	1	0	0	0
S.C.G.	77	1	0	0	1	1	40	1982-05-06	1	1	0	0	ECG BASRE -2010	336	1	25.28	0 maior de 60 anos	1	0	1	0	0	0	0	0	1	0	0	0	1	0	0	0	Ca de prostata em 2010.
S.P.V.	64	1	0	0	1	1	53	2008-11-03	1	0	1	0	EED Megaesofago 1-2015	84	0	30.43	1 maior de 60 anos	1	0	1	1	0	0	0	0	0	0	0	0	4	0	1	0	Miocardiopatia +Fibromialgia
S.A.	77	1	1	1	1	1	64	2005-07-09	1	1	0	0	ECO Miocardiopatia Isquemica 2012	84	0	25	0 maior de 60 anos	1	1	1	1	0	0	0	0	1	0	0	0	4	0	0	0	IAM + CBC
S.N.O.	60	1	1	1	1	1	44	2002-07-05	1	0	1	0	EED Megaesofago 1	108	1	28.73	1 maior de 60 anos	1	1	1	0	0	0	0	0	0	0	0	0	3	0	0	1	Angioplastia de iliacas Stent -2011
J.B.S.	70	0	0	0	1	0	69	2017-12-02	1	1	0	0	ECG BCRD-2018	24	0	26.56	0 maior de 60 anos	1	0	1	0	1	0	0	1	0	0	0	1	3	0	0	0	AVCi+ HP leve
D.A.L.S.	60	1	0	0	1	0	48	2006-03-02	1	1	0	0	ECG BCRD -2013	84	0	41.35	1 maior de 60 anos	1	0	1	0	1	0	0	0	0	0	0	0	3	0	0	1	TEP+ DPOC +HAP
R.D.S.	63	1	1	1	1	0	51	2006-03-05	1	1	0	0	ECG BASRE-2009	36	0	25.19	0 maior de 60 anos	1	0	0	0	0	0	0	0	0	0	0	0	2	0	0	1	Estenose Carotidas
T.A.F.S.	59	0	0	0	1	1	53	2012-03-22	1	0	0	1	Enema Opaco Megassigmoide 2014	24	0	33.67	2 menor de 60 anos	0	0	1	0	0	0	0	0	0	0	0	0	1	0	1	0	Hipotireoidismo
R.M.	38	1	1	1	1	0	31	2012-09-19	1	0	0	1	Enema Opaco Megarretosigmoide 2013	12	1	25.4	1 menor de 60 anos	0	0	0	0	0	0	0	0	0	0	0	0	1	0	0	0
R.M.S.	75	0	0	0	1	1	66	2009-06-05	1	0	0	1	Enema Opaco Megassigmoide 2013	48	0	36.86	1 maior de 60 anos	1	1	0	0	0	0	0	0	0	0	0	0	2	0	0	0
R.S.S.	71	1	1	1	1	1	57	2005-05-03	1	1	0	0	ECG BAV 1º GRAU -	168	0	26.18	0 maior de 60 anos	1	0	0	0	0	0	0	0	0	0	0	0	1	0	0	0
R.N.P.	59	1	1	1	1	0	45	2005-02-03	1	0	0	1	Enema Opaco - Megassigmoide 2013	96	0	24.68	0 menor de 60 anos	0	0	0	0	0	0	0	0	0	0	0	1	1	0	0	0
R.B.L.M.	56	0	1	1	1	1	39	2002-02-02	1	0	1	0	EED Megaesofago 1 -2005	36	1	29.22	1 menor de 60 anos	0	0	1	0	0	0	0	0	0	0	0	0	1	0	0	0
S.B.C.	65	1	0	0	1	1	55	2009-07-17	1	0	1	0	EEDMegacolon -2011	24	0	22.5	0 maior de 60 anos	0	0	1	0	0	0	0	0	0	0	0	0	2	0	0	0
S.O.F.S.	63	0	0	0	1	0	48	2003-05-03	1	1	0	0	ECG BCRD-2012	108	0	22.38	0 maior de 60 anos	1	0	0	0	0	0	0	0	0	0	0	0	1	0	0	0
T.B.G.	81	0	0	0	1	1	65	2002-04-23	1	1	0	0	ECG BASRE -2012	120	0	27	0 maior de 60 anos	1	0	0	0	0	0	1	1	0	1	0	0	5	0	0	0	AVE +Hepatite B+Leucemia+Epilepsia -Transfusão 46
T.C.S.	79	1	1	1	1	0	63	2002-06-09	1	0	1	0	EED Megaeso 1 -2016	168	0	27	0 maior de 60 anos	1	0	1	0	0	0	0	0	0	0	0	0	2	0	0	1	Insuficiencia Venosa + anticoagulada.
S.F.R.S.	62	0	0	0	1	1	49	2006-06-03	1	1	0	0	Rx torax - Area Cardiaca Aumentada 2013	84	0	35.46	1 maior de 60 anos	1	1	1	0	1	0	0	0	0	0	0	0	3	0	0	0	Hipotireoidismo
S.A.F.G.	54	0	1	1	1	0	39	2003-03-09	1	1	0	0	ECG BCRD-2008	60	1	30.5	2 menor de 60 anos	1	0	0	0	0	0	0	0	1	0	0	1	3	0	1	0	Ca papilifero de Tireoide + Hipotireoidismo
S.C.H.	86	0	1	1	1	1	68	2001-09-03	1	1	0	0	ECG BASRE -2011	120	0	23.8	0 maior de 60 anos	1	0	1	0	0	0	0	1	1	0	0	0	4	0	0	0	CBC+ Alzheimer +Hipotireoidismo
M.A.C.C.	66	0	0	0	1	0	64	2017-06-14	1	0	0	1	Enema Opaco Megassigmoide 2018	12	0	31.96	1 maior de 60 anos	1	1	1	0	0	0	0	0	0	0	0	0	2	0	0	0
S.N.S.C.	49	0	1	1	1	1	46	2016-03-09	1	1	0	0	ECG BAV 1º Grau- 2017	24	0	28.45	1 menor de 60 anos	1	0	1	1	0	0	0	0	0	0	0	1	2	0	0	0	IAM
V.A.L.B	39	0	0	0	1	2	32	2012-06-09	1	0	0	1	Enema Opaco 2017 - Megacolon	84	0	27	1 menor de 60 anos	0	0	0	0	0	0	0	0	0	0	0	1	1	0	0	0
V.P.	70	1	1	1	1	1	29	1978-06-09	1	0	1	0	EED Megaeso 1- 2014	432	0	30.79	1 maior de 60 anos	1	1	1	0	0	0	0	0	0	0	0	0	2	0	0	0
M.A.R.S.	71	0	0	0	1	0	69	2016-03-13	1	0	1	0	EED Megaeso 1 -2019	36	0	28.3	1 maior de 60 anos	1	0	1	0	0	0	0	0	0	0	0	0	1	0	1	0	Hipotireoidismo
M.E.R.	59	0	0	0	1	0	52	2012-03-22	1	0	1	0	EED Megaeso 1 -2016	84	0	33.05	2 menor de 60 anos	1	1	1	0	0	0	0	0	0	0	0	1	2	0	1	0	Hipotireoidismo
M.E.R.G.	58	0	1	1	1	0	46	2006-01-28	1	0	0	1	Enema Opaco Megassigmoide 2015	108	0	31.08	2 maior de 60 anos	1	1	1	0	0	0	1	0	0	0	0	0	3	0	1	0	Hipotireoidismo+ Esteatose Hepatica
M.P.L.B.	72	0	0	0	1	0	56	2003-06-10	1	1	0	0	ECG BASRE + BCRD -2014	132	0	27	0 maior de 60 anos	1	0	1	0	0	0	0	0	0	0	0	0	1	0	0	0
M.L.N.	69	0	1	1	1	0	58	2008-06-05	1	0	1	0	EED Megaeso 1 -2018	120	0	27.55	1 maior de 60 anos	1	0	1	1	0	0	0	0	0	0	0	0	2	0	0	0	IAM previo
M.L.F.V.	67	0	0	0	1	1	36	1988-03-09	1	1	0	0	ECG BCRD-2012	48	0	35.73	1 maior de 60 anos	1	0	1	0	0	0	0	0	0	0	0	0	1	0	0	0
N.L.D.	60	0	0	0	1	1	60	2014-06-09	1	1	0	0	Marcapasso em 2018	48	0	25	0 menor de 60 anos	1	0	1	1	0	0	0	0	0	0	0	1	2	0	0	0	Marcapasso em 2018
N.F.S.	64	0	0	0	1	1	49	2003-06-22	1	0	1	0	EED Megaesofago 1 -2016	192	0	31.9	1 maior de 60 anos	1	0	0	0	0	0	0	0	0	0	0	0	1	0	0	0
N.G.S.	48	1	1	1	1	0	38	2008-05-21	1	1	0	0	ECG BAV 1 -2016	132	0	32.72	2 menor de 60 anos	1	1	1	0	1	1	0	0	0	0	0	0	4	0	1	0	IRC +DM2 +Criptococose Pulmonar
N.S.B.	61	0	0	0	1	1	45	2003-03-21	1	0	0	1	Enema Incopetencia ileocecal 2015	144	0	25	0 maior de 60 anos	0	0	0	0	0	0	0	0	0	0	0	1	1	0	0	0
N.V.G.	61	0	0	0	1	1	44	2002-07-09	1	0	0	1	Enema Incopetencia ileocecal 2015	156	0	24.78	0 maior de 60 anos	0	0	1	0	0	0	0	0	0	0	0	1	0	0	0	0
N.S.Q	60	1	1	1	1	1	35	1994-02-24	1	1	0	0	ECG -BAV 1 Grau 2018	300	0	29.41	1 maior de 60 anos	0	0	1	0	0	0	0	1	0	0	0	0	2	0	0	0	Aneurisma
N.P.S.	68	0	0	0	1	0	68	2002-12-07	1	0	0	1	Enema Opaco 2017 - Megassigmoide	84	0	25	0 maior de 60 anos	1	1	1	0	1	0	0	1	0	0	0	0	4	0	0	0	Aneurisma +DPOC
N.C.O.R.	52	0	0	0	1	0	40	29/02/2007	1	1	0	0	ECG BIRD-2018	144	0	24.29	0 menor de 60 anos	1	1	1	1	1	0	0	0	0	0	0	0	5	0	1	1	TEP+FA+Esclerodermia Sistemica+Sdr. Jogren
V.A.A.	58	0	0	0	1	0	51	2012-02-09	1	0	0	1	Enema Megatransverso 2016	36	0	34.16	2 menor de 60 anos	1	0	0	1	0	0	0	0	0	0	0	0	2	0	0	0	IAM previo
V.J.S.	64	1	1	1	1	1	38	2002-06-13	1	1	0	0	ECG BCRD -2012	120	0	22.87	0 maior de 60 anos	0	0	0	0	1	0	0	0	0	0	0	0	2	0	0	0	DPOC
V.P.	72	1	1	1	1	1	56	2003-02-09	1	1	0	0	ECG BASRE-2015	144	0	22.31	0 maior de 60 anos	0	0	0	0	0	0	0	0	1	0	0	0	3	0	0	0	CBC
M.I.N.	47	0	0	0	1	1	35	2007-03-09	1	0	0	1	Enema Opaco Megatransverso 2018 132	144	1	27	1 menor de 60 anos	1	1	0	0	0	0	0	0	0	0	0	0	2	0	0	0
A.C.R.	55	1	0	0	1	1	37	2001-03-02	0	0	0	0		216	0	31.08	2 menor de 60 anos	0	0	0	0	0	0	0	0	0	0	0	0	1	0	0	0
A.C.O.	53	1	0	0	1	1	40	2005-11-24	0	0	0	0		156	0	24.04	0 maior de 60 anos	0	0	0	0	0	0	0	0	0	0	0	0	1	0	0	1
A.N.	70	0	0	0	1	1	56	2004-09-22	0	0	0	0		168	0	27.43	1 maior de 60 anos	1	0	0	0	0	0	0	0	0	0	0	0	2	0	0	0	Osteoartrose
A.G.S.	48	1	0	0	1	1	44	2014-11-05	0	0	0	0		41	0	27	2 menor de 60 anos	0	0	0	0	1	0	0	0	0	0	0	0	2	0	0	0	DPOC
A.S.	73	0	0	0	1	0	59	2005-08-30	0	0	0	0		168	0	33.56	1 maior de 60 anos	1	1	0	0	0	0	0	0	0	0	0	1	3	0	1	0	Osteoporose + Hipotireodismo
A.M.O.	58	0	1	1	1	0	53	2012-02-04	0	0	0	0		84	0	28.8	1 maior de 60 anos	1	0	1	0	1	1	0	0	0	0	0	0	4	1	1	0	AR+ Srd Jogren+ Hipotireoidis
A.L.	65	1	0	0	1	1	50	2003-09-22	0	0	0	0		192	1	28.96	1 maior de 60 anos	1	0	1	0	0	0	0	0	0	0	0	0	1	0	0	0
A.F.	57	0	0	0	1	0	47	2009-01-09	0	0	0	0		120	0	33.73	2 menor de 60 anos	1	0	0	0	0	0	0	0	1	0	0	0	1	0	0	1	CBC + Trombose Intestinal
A.S.	49	0	0	0	1	1	39	2009-08-25	0	0	0	0		120	0	27	0 maior de 60 anos	0	1	0	0	0	0	0	0	0	0	0	0	3	0	1	0	Dm2 Insulino-dependente
P.S.	59	1	1	1	1	0	45	2005-03-06	0	0	0	0		168	0	32.44	2 menor de 60 anos	1	0	0	0	0	0	0	0	0	0	0	0	1	0	0	0
A.M.P.	65	0	0	0	1	0	48	2002-05-02	0	0	0	0		204	0	32.92	1 maior de 60 anos	1	0	1	0	0	0	0	0	0	0	0	0	1	0	0	0
A.A.	69	1	0	0	1	0	49	1999-03-03	0	0	0	0		240	1	20.22	0 maior de 60anos	1	0	1	0	0	0	0	1	0	0	0	1	2	0	0	0	Parkinson
P.A.G.K.	77	0	0	0	1	1	62	2004-11-29	0	0	0	0		168	1	29.4	1 maior de 60 anos	1	0	0	0	0	0	0	0	0	0	0	0	1	0	0	0
A.H.L.	49	1	0	0	1	2	35	2005-05-09	0	0	0	0		168	1	27	1 menor de 60 anos	1	0	1	0	0	0	0	0	0	0	0	0	1	0	0	0
A.P.B.	64	1	0	1	1	1	50	2005-07-19	0	0	0	0		168	0	25.47	1menor de 60 anos	1	1	0	0	0	0	0	0	0	0	0	0	2	0	1	0	Dm2 Insulino-dependente
A.F.L.	53	0	0	0	1	1	38	2004-02-16	0	0	0	0		180	1	30.2	2 menor de 60 anos	0	0	1	0	0	0	0	0	0	0	0	1	1	0	0	0
A.S.	66	1	0	0	1	1	50	2003-01-15	0	0	0	0		180	0	27	0 maior de 60anos	0	0	0	0	0	0	0	0	0	0	0	0	1	0	0	0
A.A.	50	1	0	0	1	0	42	2001-04-02	0	0	0	0		216	1	25.28	1 menor de 60 anos	0	0	0	0	0	0	0	0	0	0	0	0	1	0	0	0
A.Q.M.	73	0	0	0	1	1	61	2006-04-27	0	0	0	0		156	0	27.03	0 maior de 60 anos	1	1	1	0	1	0	1	0	1	0	0	0	6	0	0	0	Obesidade +Hepatite C cirrose
A.F.	66	1	0	0	1	1	51	2004-03-02	0	0	0	0		180	1	27	0 maior de 60anos	1	0	0	0	1	0	0	0	0	0	0	0	0	0	0	0
P.F.R.	36	1	0	0	1	0	19	09/06/2002	0	0	0	0		204	0	27	1 menor de 60 anos	0	0	0	0	0	0	0	0	0	0	0	0		0	0	0
A.R.V.	77	0	0	0	1	1	71	2013-01-09	0	0	0	0		72	0	27	0 maior de 60 anos	0	0	0	0	0	1	0	0	1	0	0	0	3	0	0	0	CBC+ Hidronefrose
A.F.V.	75	1	0	0	1	1	57	02/04/2000	0	0	0	0		228	0	32.7	1 maior de 60 anos	1	1	1	0	0	0	0	0	0	0	0	0	1	0	1	0	Hipotireodismo
B.J.V.	56	0	0	0	1	1	45	2002-05-03	0	0	0	0		204	0	35.66	2 menor de 60 anos	1	0	0	0	0	0	0	0	0	0	0	0	1	0	0	0
B.V.P.	67	1	0	0	1	1	45	1997-06-30	0	0	0	0		264	1	25.42	0 maior de 60 anos	0	0	0	1	0	0	0	0	0	0	0	0	2	0	0	0	IAM -2015
B.A.B.	68	1	1	1	1	1	51	2002-05-04	0	0	0	0		168	0	29.76	1 maior de 60 anos	1	1	1	1	0	0	0	0	0	0	0	0	2	0	0	1	Doença Arterial Coronariana
B.A.F.	62	1	0	0	1	1	46	2003-01-27	0	0	0	0		156	1	33.2	1 maior de 60 anos	1	1	1	0	1	0	0	0	0	0	0	0	2	0	0	0	Asma
B.M.C.	68	0	0	0	1	0	65	2015-09-15	0	0	0	0		12	0	27.34	1 maior de 60 anos	1	1	1	1	1	1	0	0	0	0	0	1	4	0	0	1	HAPmoderada+DPOC + Nefroesclerose alveolar
B.S.R.A.	61	0	0	0	1	1	51	2008-04-03	0	0	0	0		132	0	18.9	1 menor de 60 anos	0	0	1	0	0	0	0	0	0	0	0	0	1	0	0	0
C.C.C.S.	59	0	0	0	1	1	49	2008-02-26	0	0	0	0		204	0	29.29	1menor de 60 anos	1	1	1	0	0	0	0	0	0	0	0	1	2	0	0	0
C.R.S.	56	1	0	0	1	1	49	2005-01-11	0	0	0	0		168	0	29.68	1 menor de 60 anos	1	0	1	0	0	0	0	0	0	0	0	0	1	0	0	0
C.A.P.	58	0	0	0	1	1	33	1993-04-03	0	0	0	0		312	1	19.55	0 menor de 60 anos	0	0	1	0	0	0	0	0	0	0	0	1	1	0	0	0
P.A.M.	67	1	1	1	1	1	54	2006-02-03	0	0	0	0		156	1	26.98	1 maior de 60 anos	1	0	0	0	0	0	0	0	0	0	0	0	1	0	0	0
C.H.M.	66	0	0	0	1	1	50	2002-03-05	0	0	0	0		306	1	21.12	0 maior de 60 anos	0	0	1	0	0	0	0	0	0	0	0	0	1	0	1	1	AO coluna vertebral + Hipotireoidismo
C.V.H.	58	1	1	1	1	1	39	1999-05-02	0	0	0	0		240	0	27.2	0 maior de 60anos	0	0	0	1	0	0	0	0	0	0	0	1	2	0	0	1	IAM 2000 com Angioplastia
C.F.A.	70	0	0	0	1	0	54	2013-03-18	0	0	0	0		192	0	28.16	1 maior de 60 anos	1	0	0	1	0	0	0	0	0	0	0	0	2	0	0	0	Miocardiopatia hipertensiva
J.A.A.F.	61	1	0	0	1	1	45	2013-08-15	0	0	0	0		192	0	27	0 maior de 60anos	0	0	0	0	0	0	0	0	0	0	0	0	1	0	0	0
J.B.L.	45	1	0	0	1	0	35	2009-02-28	0	0	0	0		120	0	25.49	1 menor de 60 anos	0	0	1	0	0	0	0	0	0	0	0	0	1	0	0	0
J.B.L.	75	1	0	0	1	0	62	2006-04-03	0	0	0	0		156	0	26.65	1 maior de 60 anos	1	0	1	0	0	0	0	0	0	0	0	1	1	0	0	1	Insuficiencia Venosa
O.A.N.	69	1	0	0	1	1	49	1999-06-09	0	0	0	0		240	0	23.5	0 maior de 60 anos	1	0	1	1	0	0	0	0	0	0	0	0	2	0	0	0	IAM previo 2014
I.R.S.	54	1	0	0	1	1	54	2008-06-30	0	0	0	0		132	0	25.2	0 menor de 60 anos	0	0	0	0	0	0	0	0	0	0	0	0	1	0	0	0
I.A.C.	52	0	0	0	1	0	46	2012-04-15	0	0	0	0		72	0	32.81	2 menor de 60 anos	0	0	1	0	0	0	0	0	0	0	0	0	1	0	0	0
I.L.D.	66	0	0	0	1	1	45	1998-01-02	0	0	0	0		252	1	21.67	1 maior de 60 anos	1	0	0	0	0	0	0	0	0	0	0	1	1	0	0	0
I.I.O.	61	0	0	0	1	1	57	2015-01-27	0	0	0	0		168	0	26.48	1 maior de 60 anos	1	0	1	0	0	0	1	0	1	0	0	0	4	0	1	0	Ca de mama+ Esteatose Hepatica
E.D.O.	54	1	0	0	1	1	41	2005-05-02	0	0	0	0		168	0	24.2	0 menor de 60 anos	0	0	0	0	0	0	1	0	0	0	0	0	2	0	0	0	Hepatite C
G.A.S.	52	1	0	0	1	0	40	2006-12-15	0	0	0	0		144	0	29.73	1 menor de 60 anos	1	0	1	0	0	0	0	0	0	0	0	0	1	0	0	0
D.P.	62	1	0	0	1	1	53	2010-05-02	0	0	0	0		108	0	24.8	0 maior de 60 anos	1	0	1	0	1	0	0	0	1	0	0	0	2	0	0	0	Adenocarcinoma de Pulmão
D.P.	60	1	0	0	1	2	53	2012-04-03	0	0	0	0		84	0	23.6	0 menor de 60 anos	0	0	1	0	0	0	0	0	0	0	0	0	1	0	0	0
D.P.A.	63	1	0	0	1	0	57	2012-03-09	0	0	0	0		84	0	23.54	1 maior de 60 anos	1	1	1	0	0	0	0	0	0	0	0	0	2	0	0	0
G.S.	30	1	0	0	1	2	1900-01-22	2012-12-03	0	0	0	0		84	1	29.47	1 menor de 60 anos	0	0	0	0	0	0	0	0	0	0	0	0	1	0	0	0
H.F	63	1	0	0	1	0	58	2013-02-27	0	0	0	0		60	0	28.2	1 maior de 60 anos	1	1	0	0	0	0	0	0	0	0	0	1	2	0	0	0
F.C.O.	73	1	0	0	1	1	66	2011-05-05	0	0	0	0		96	0	22.9	0 maior de 60 anos	1	1	1	1	1	0	0	0	0	0	0	0	4	0	0	1	IAM previo + Pbmicose pulmonar+revascularização
E.S.C.	64	0	0	0	1	0	80	2015-04-08	0	0	0	0		48	0	24.2	0 maior de 60 anos	1	0	1	0	0	0	0	0	1	0	0	1	1	0	0	0
E.L.O.	61	0	0	0	1	1	50	2007-04-25	0	0	0	0		120	1	30.89	1 maior de 60 anos	1	1	1	0	0	0	0	0	0	0	0	1	2	0	0	0
L.F.R.	65	0	0	0	1	0	62	2015-05-08	0	0	0	0		36	0	26.35	1 maior de 60 anos	1	0	1	0	0	0	0	0	0	0	0	0	1	0	1	0	Hipotireodismo
E.C.G.	59	0	0	0	1	1	47	2006-11-17	0	0	0	0		12	0	27	1 menor de 60 anos	1	0	0	0	0	0	0	0	0	0	0	0	1	0	1	0	Hipertireoidismo - Doença de Graves
F.G.S.	59	1	1	1	1	0	54	2014-03-10	0	0	0	0		60	0	26.64	1 menor de 60 anos	1	0	1	0	0	0	0	1	0	0	0	0	2	0	0	0	AVC-2014
D.C.M.	52	1	0	0	1	0	48	2014-06-15	0	0	0	0		60	0	23.4	0 maior de 60anos	0	0	1	0	0	0	0	0	0	0	0	1	1	0	0	0
E.G.	68	1	0	0	1	1	55	1951-06-11	0	0	0	0		180	1	28.69	0 maior de 60 anos	0	1	0	0	0	0	0	0	0	0	0	1	2	0	0	0
F.J.O.	38	1	0	0	1	2	33	2014-10-15	0	0	0	0		48	0	26.23	0 menor de 60 anos	0	0	0	0	0	0	0	0	0	0	0	0	0	0	0	0
E.A.O.	68	1	0	0	1	0	50	2000-03-05	0	0	0	0		228	0	23.5	0 maior de 60 anos	0	1	1	0	0	0	0	0	0	0	0	1	1	0	0	0
F.P.S.	63	1	0	0	1	0	63	2004-08-15	0	0	0	0		168	0	27	0 maior de 60 anos	0	0	0	0	0	0	0	0	0	0	0	0	1	0	0	0
E.A.G.S.	56	0	0	0	1	2	50	2013-04-03	0	0	0	0		72	0	38.69	2 menor de 60 anos	0	0	0	0	0	0	0	0	0	0	0	0	1	0	0	0
G.N.L.	56	1	0	0	1	1	56	2012-02-03	0	0	0	0		84	0	27	1 menor de 60 anos	0	0	0	0	0	0	0	0	0	0	0	0	1	0	0	0
F.M.S.	54	1	0	0	1	1	41	2005-09-05	0	0	0	0		108	0	18.5	0 menor de 60 anos	0	0	0	0	0	0	0	0	1	0	0	0	3	0	0	0	CEC moderadamente diferenciado palato-obito2014.
F.P.J.	65	1	0	0	1	1	59	2012-10-09	0	0	0	0		84	0	23.4	0 maior de 60	0	1	0	0	0	0	0	0	0	0	0	1	2	0	0	0
A.J.F.A.	61	1	1	1	1	1	52	2010-01-07	0	0	0	0		108	1	27.94	1 maior de 60 anos	1	0	1	0	0	0	0	0	0	0	0	1	1	0	1	0	Hipertireoidismo - Doença de Graves
A.L.V.	60	0	0	0	1	1	50	2009-01-07	0	0	0	0		120	0	27.4	1 maior de 60 anos	1	0	1	0	0	0	0	0	0	0	0	1	1	0	0	0
A.F.R.V.	62	0	0	0	1	2	62	1986-03-08	0	0	0	0		396	0	23.43	0 maior de 60anos	1	1	1	0	0	0	0	0	0	0	0	0	3	0	0	1	2 TVP previas
A.D.M.	44	1	0	0	1	1	35	2009-02-08	0	0	0	0		120	1	23.52	0 menor de 60 anos	1	0	0	0	0	0	0	0	0	0	0	0	1	0	0	0
A.C.	61	1	0	0	1	1	49	2007-03-15	0	0	0	0		144	0	37.02	1 maior de 60 anos	1	0	0	0	0	0	0	0	0	0	0	0	1	0	0	0
A.A.G.	58	1	1	1	1	1	45	2005-05-20	0	0	0	0		168	1	24.86	0 menor de 60 anos	0	0	1	0	0	0	0	0	0	0	0	1	1	0	0	0
A .A. P. F.	60	0	1	1	1	1	39	1998-05-08	0	0	0	0		252	1	30.12	1 maior de 60 anos	1	0	1	0	0	0	0	0	0	0	0	0	1	0	1	0	Hipotireoidismo +Glaucoma
A.S.H.	57	1	1	1	1	1	36	1998-03-09	0	0	0	0		252	1	24.85	0 menor de 60 anos	0	0	1	0	0	0	0	0	0	0	0	0	1	0	0	0
A.M.R.	69	1	1	1	1	0	64	2014-09-15	0	0	0	0		60	0	26.83	0 maior de 60 anos	0	0	0	0	0	0	0	0	0	0	0	0	1	0	0	0
A.V.S.	61	1	1	1	1	1	54	2011-11-18	0	0	0	0		96	1	29.3	1 maior de 60 anos	1	0	1	0	0	0	0	0	0	0	0	0	1	0	0	0
A.F.V.	51	0	1	1	1	1	45	2012-02-03	0	0	0	0		96	0	28.3	1 maior de 60 anos	0	0	1	1	1	0	0	0	1	0	0	0	4	0	0	0	IAM +HAP leve + Ca de mama invasivo
A.O.	68	1	1	1	1	1	56	2007-02-07	0	0	0	0		144	0	25.7	0 maior de 60 anos	0	0	0	0	0	0	0	0	0	0	0	0	1	0	0	0
B.D.M.	70	1	1	1	1	1	67	2015-02-23	0	0	0	0		36	0	24.16	0 maior de 60anos	1	0	1	0	0	0	0	0	0	0	0	1	1	0	0	0
B.D.D.	68	1	1	1	1	0	57	2008-05-20	0	0	1	0	EED Megaesofago 1 - 2012	84	0	24.62	0 maior de 60 anos	1	0	1	0	1	0	0	0	0	0	0	1	2	0	0	0	DPOC- Pbmicose
B.P.G.	65	1	1	1	1	1	65	2013-02-03	0	0	0	0		72	0	25.2	0 maior de 60anos	1	0	0	0	0	0	0	1	0	0	0	0	2	0	0	0	AVC 2013
B.F.P.	69	1	1	1	1	0	56	2006-06-02	0	0	1	1	EED Megaeso 1 + Dolicossigmoide- 2012	72	1	25.2	0 maior de 60anos	1	0	0	0	0	0	0	0	0	0	0	0	1	0	0	0
C.A.A.C.	61	0	1	1	1	1	54	2011-03-14	0	0	0	0		84	0	23.8	0 maior de 60 anos	0	1	0	1	1	0	0	0	0	0	0	1	2	0	0	0	Angina instáveL + DPOC
C.P.V.S.	59	1	1	1	1	1	40	1999-06-12	0	0	0	0		240	0	29.7	1 menor de 60 anos	1	1	1	0	0	0	0	0	0	0	0	0	2	0	0	0
C.B.	66	1	1	1	1	1	48	2000-03-03	0	0	0	0		228	0	28.21	1 maior de 60 anos	0	0	0	0	0	0	0	0	0	0	0	1	1	0	0	0
P.N.C.P.	58	0	1	1	1	0	38	1999-08-15	0	0	0	0		240	0	33.88	2 menor de 60 anos	1	0	1	0	0	0	0	0	0	0	0	0	1	0	0	0
E.Z.R.S.	40	1	1	1	2	1	21	1988-02-09	0	0	0	0		360	0	22.71	0 menor de 60 anos	0	0	0	0	0	0	0	0	0	0	0	0	1	0	0	0
J.R.S.	58	1	1	1	1	1	58	2006-07-04	0	0	0	0		156	0	29.96	1 menor de 60 anos	1	0	1	0	0	0	0	0	0	0	0	1	1	0	0	0
J.A.S.	73	1	0	0	1	1	57	2002-04-20	0	0	0	0		204	0	23.15	0 maior de 60anos	1	0	1	0	0	0	1	0	0	0	0	1	2	0	0	0	Hepatite B
I.P.J.	71	0	1	1	1	1	55	2003-05-03	0	0	0	0		192	0	26.3	1 maior de 60 anos	1	0	1	0	0	0	0	1	0	0	0	1	2	0	1	0
D.L.	71	1	1	1	1	1	51	1998-04-28	0	0	0	0		252	1	26.4	0 mqior de 60 anos	1	0	1	0	0	0	0	0	0	0	0	0	1	0	0	0
E.M.	64	1	1	1	1	1	53	2007-04-24	0	1	0	0	ECG BAV 1 Grau - 2017	120	0	25.4	0 maior de 60anos	1	0	1	0	0	0	0	0	1	0	0	0	1	0	0	0
E.J.M.	76	1	1	1	1	0	64	2007-08-14	0	0	0	0		72	0	27	1 menor de 60 anos	0	0	0	0	0	0	0	0	0	0	0	0	1	0	0	0
D.D.C.	58	1	1	1	1	1	58	2011-06-27	0	0	0	0		96	0	25.3	1 maior de 60 anos	0	1	1	0	0	0	0	0	0	0	0	0	2	0	0	0
E.A.F.	55	1	0	1	1	0	42	2005-04-07	0	0	0	0		108	0	30.1	2 menor de 60 anos	1	1	0	0	0	0	0	0	0	0	0	0	2	0	0	0
F.R.	72	1	1	1	1	0	68	2014-05-29	0	0	0	0		60	0	22.3	0 maior de 60anos	0	0	0	0	0	0	0	0	1	0	0	0	3	0	1	0	Ca de Prostata
A.B.G.	64	1	0	1	1	1	53	2008-07-11	0	0	0	0		132	0	28.61	1 maior de 60 anos	1	1	1	0	0	0	0	0	0	0	0	0	1	0	0	0
I.O.	52	0	0	1	1	0	48	2015-11-12	0	0	0	0		48	0	27.3	1 menor de 60 anos	0	0	0	0	0	0	0	0	0	0	0	0	1	0	0	0
D.F.B.	62	0	1	1	1	1	49	2006-05-02	0	1	0	0	ECG BCRD-2008	24	0	25.2	0 maior de 60anos	1	0	0	1	0	0	0	0	0	0	0	0	2	0	0	0	Cardiomiopatia dilatada
D.S.	61	0	1	1	1	0	46	2003-06-03	0	0	0	0		192	0	20.73	0 menor de 60 anos	1	0	1	1	0	0	0	0	0	0	0	0	2	0	0	0	Estense aortica importante + Insuf. Aortica leve
E.D.O.	47	0	1	1	1	1	36	2008-01-16	0	0	0	0		132	0			0	0	0	0	0	0	0	0	0	0	0	0	1	0	0	0
M.L.S	60	0	0	1	1	1	50	2009-05-08	0	0	0	0		120	0	22.87	0 maior de 60anos	0	0	0	0	0	0	0	0	0	0	0	0	1	0	0	0
M.A.C.	80	0	0	1	1	0	64	2003-03-01	0	0	0	0		192	0			1	0	1	0	0	0	0	0	0	0	0	1	1	0	1	0	Hipotireoidismo
M.D.P.C.	64	0	0	0	1	0	52	2007-03-26	0	0	0	0		144	0	23.07	0 maior de 60anos	1	0	0	0	0	0	0	0	0	0	0	0	1	0	0	0
M.F.S.	64	0	0	0	1	1	54	2009-03-09	0	0	0	0		120	0	28.25	1 maior de 60 anos	1	0	1	0	0	0	0	0	0	0	0	0	1	0	0	0
M.A.F.V.	56	0	0	0	1	1	38	2001-05-20	0	0	0	0		216	1	27.77	1 menor de 60 anos	0	0	1	0	0	0	0	0	0	0	0	1	1	0	0	0
M.A.G,	62	0	0	1	1	1	56	2013-11-05	0	0	0	0		72	0			0	0	0	0	0	0	0	0	0	0	0	0	1	0	0	0
C.P.	56	1	1	1	1	0	53	2016-03-21	0	0	0	1	Enema Opaco Megassigmoide 2019	36	0	22.07	1 menor de 60 anos	1	0	0	0	0	0	0	0	0	0	0	1	1	0	0	0
M.L.S	59	0	0	0	1	0	40	2000-03-02	0	0	0	0		228	0	28.73	1 menor de 60 anos	1	0	1	0	1	0	0	0	0	0	0	0	2	0	0	0	DPOC
M.O.S	63	0	0	0	1	0	46	2002-05-02	0	0	0	0		204	0	27	0 maior de 60 anos	1	0	1	1	1	0	0	0	0	0	0	0	3	0	0	0	HAP+Angina Estavel 2-3
M.M.D.	50	0	0	0	1	2	41	2010-06-02	0	0	0	0		108	0	24.21	0 menor de 60 anos	0	0	0	0	0	0	0	0	0	0	0	0	1	0	0	0
M.N.B.L.	67	0	0	0	1	0	60	2012-05-03	0	0	0	0		84	0	30.84	1 maior de 60 anos	1	0	0	0	0	0	0	0	0	0	0	1	1	0	0	0
M.A.C.	59	1	0	0	1	1	29	1998-02-24	0	0	0	0		252	1	21.78	0 menor de 60 anos	0	0	1	0	0	0	0	0	0	0	0	0	1	0	0	0	Hipotireoidismo
M.C.C.	50	0	0	0	1	1	38	2007-08-08	0	0	0	0		144	0	39.49	2 menor de 60 anos	1	0	1	0	0	0	0	0	0	0	0	0	0	0	0	0
M.C.S.	59	0	0	1	1	0	43	2003-05-15	0	0	0	0		192	0	34.33	2menor de 60 anos	1	0	1	0	0	0	0	0	0	0	0	0	1	0	0	0
M.C.R.	63	0	0	0	1	1	43	1998-05-03	0	0	0	0		252	0	29.07	1 maior de 60 anos	0	0	1	0	0	0	0	0	0	0	0	0	1	0	0	0
M.C.	63	1	0	0	1	1	54	2010-08-24	0	0	0	0		108	0	32.62	1 maior de 60 anos	1	0	1	0	0	0	0	0	0	0	0	1	1	0	0	0
M.D.P.S	59	0	0	0	1	1	42	2002-05-19	0	0	0	0		204	1	28.8	1 menor de 60 anos	0	0	1	0	0	0	0	0	1	0	0	0	3	0	1	0	Ca de Colo uterino
M.L.S.	68	0	0	0	1	1	53	2003-05-28	0	0	0	0		192	0	25.1	0 maior de 60 anos	1	0	1	0	0	0	0	0	0	0	0	0	1	0	1	0	Hipotireoidismo
M.A.L.	55	0	0	1	1	0	43	2007-03-04	0	0	0	0		144	0	28.57	1 menor de 60 anos	1	0	1	0	0	0	0	0	0	0	0	0	1	0	0	0
M.A.B.L.	71	0	0	0	1	0	61	2009-05-04	0	0	0	0		120	0	32.45	1 maior de 60 anos	0	0	0	0	0	0	0	0	0	0	0	0	1	0	0	0
M.A.G.A.	59	0	0	0	1	0	49	2008-09-11	0	0	0	0		132	0	31.98	2 menor de 60 anos	0	0	0	0	0	0	0	0	0	0	0	0	1	0	0	0
M.A.C	61	0	0	0	1	0	52	2009-02-01	0	0	0	0		120	0	32.42	1 maior de 60 anos	1	1	0	0	0	0	0	0	0	0	0	0	2	0	0	0
L.O.B	77	1	1	0	1	2	53	2005-03-07	0	0	0	0		168	0	22.68	0 maior de 60anos	0	0	0	0	1	0	0	0	0	0	0	1	2	0	0	0	Asma+Aspergilose Pulmonar+Tuberculose
M.A.T.P.	54	0	0	0	1	0	41	2006-12-11	0	0	0	0		156	0	27.76	1 menor de 60 anos	0	1	1	0	0	0	0	0	0	0	0	0	2	0	0	0
L.A.H.	50	0	0	0	1	1	37	2006-07-02	0	0	0	1		156	0	33.1	2 maior de 60 anos	0	0	1	1	0	0	0	0	0	0	0	1	1	0	0	1	Prolapso da Valva Mitral
L.R.S.	72	0	1	1	1	0	59	2016-05-13	0	0	0	0		36	0	27	0 maior de 60 anos	1	0	1	0	0	0	0	0	0	0	0	0	1	0	0	0
L.F.	56	1	0	0	1	1	39	2001-04-05	0	0	0	0		204	0	34.04	2 menor de 60 anos	1	1	1	1	0	0	0	0	0	0	0	0	3	0	0	0	IAM +Revascularização
L.C.S.P.	45	0	0	0	1	1	36	2009-09-03	0	0	0	1	Enema Opaco Megacolon-2012	84	0	27	1 menor de 60 anos	0	0	0	0	0	0	0	0	0	0	0	0	1	0	0	0
L.S.P.	83	1	0	0	1	1	78	2013-09-09	0	0	0	0		72	0	24.5	0 maior de 60anos	1	0	1	0	1	0	0	0	0	0	0	1	3	0	0	0	DPOC + Polineuropatia periferica
L.A.S.	49	0	1	1	1	1	44	2013-02-03	0	0	0	0		72	0	31.46	2 menor de 60 anos	0	0	1	0	0	0	0	0	1	0	0	0	3	0	1	0	CEC-2015
L.B.P.	65	0	0	0	1	1	60	2013-04-24	0	0	0	0		72	0	35.83	1 maior de 60 anos	1	0	0	0	0	0	0	0	1	0	0	0	3	0	0	0	CBC -Pre auricular
L.M.C.	62	0	1	1	1	0	49	2005-02-07	0	0	0	0		168	0	41.48	1 maior de 60 anos	0	0	1	0	0	0	0	0	0	0	0	0	1	0	1	0	Hipotireoidismo
L.A.F.	64	1	0	0	1	1	44	1999-07-04	0	0	0	0		240	0	27	0 maior de 60 anos	0	0	1	0	0	0	0	0	0	0	0	1	1	0	0	0
L.M.O.	64	0	0	0	1	1	52	2007-03-09	0	0	0	0		144	0	26.25	0 maior de 60 anos	1	1	1	0	0	0	0	0	0	0	0	0	2	0	0	0
L.C.S.M.	67	1	0	0	1	1	57	2008-05-12	0	0	0	0		132	0	27	0 maior de 60 anos	1	0	0	0	0	0	0	0	0	0	0	0	1	0	0	0
J.A.F.	65	1	0	0	1	1	46	1999-04-05	0	0	0	0		240	1	29.82	1 maior de 60 anos	1	1	1	1	0	0	0	0	0	0	0	0	3	0	0	1	Angioplastia em 2018
J.S.	65	1	0	0	1	1	51	2005-04-22	0	0	0	0		196	0	26.2	0 maior de 60 anos	0	0	0	0	0	0	0	0	0	0	0	0	1	0	0	0
J.R.M.	65	1	1	1	1	1	43	1997-03-04	0	0	0	0		120	1	22.42	0 maior de 60 anos	0	0	0	0	1	1	0	1	1	0	0	0	7	0	0	1	Neoplasia Renal de Cel. Claras + Meta Cerebral/Pulm
J.M.M	71	0	0	0	1	2	53	2000-04-03	0	0	0	0		228	1	22.21	0 maior de 60 anos	0	0	0	0	0	0	0	0	0	0	0	0	2	0	0	1
J.F.P.	58	1	0	0	1	1	36	1997-07-06	0	0	0	0		264	1	28.13	1 menor de 60 anos	1	0	1	0	0	0	0	0	0	0	0	0	2	0	0	1	TVP prévia
J.L.S.	79	0	0	0	1	0	68	2007-04-09	0	0	0	0		144	0	24.33	0 maior de 60 anos	1	1	1	0	1	0	0	0	1	0	0	0	4	0	1	0	Asma+ CBC palpebra D -2018
J.S.C.	56	1	1	1	1	1	41	2004-07-03	0	0	0	0		168	0	27.54	1 menor de 60 anos	0	0	1	0	0	0	0	0	0	0	0	0	1	0	0	0
J.V.S.	64	1	1	1	1	0	53	2008-08-07	0	0	0	0		120	0	27	0 maior de 60 anos	1	0	1	0	0	0	0	0	1	0	0	0	3	0	1	0	Adenocarcinoma de Prostata -2012
J.G.M.	60	1	0	0	1	1	55	2014-02-09	0	0	0	0		60	0	27	0 maior de 60 anos	0	0	0	0	0	0	0	0	0	0	0	0	1	0	0	0
J.M.C.	63	1	1	1	1	1	54	2010-03-24	0	0	0	0		108	0	27	0 maior de 60anos	0	0	0	0	0	0	0	0	1	0	0	1	3	0	1	0	Ca de Tireoide + Ca de Testiculo
J.B.R.	52	1	0	0	2	1	40	2007-12-14	0	0	0	0		132	0	27	1 menor de 60 anos	0	0	0	0	0	0	0	0	0	0	0	0	1	0	0	0	Transfusão sanguinea em 1982
J.N.	60	1	0	0	1	1	46	2004-02-17	0	0	0	0		168	0	27	0 maior de 60 anos	0	0	0	0	0	0	0	0	0	0	0	0	1	0	0	0
J.C.S.	47	1	1	1	1	1	38	2009-12-09	0	0	0	0		120	1	21.66	0 menor de 60 anos	0	0	1	0	0	0	0	0	0	0	0	0	1	0	0	0
J.D.P.	59	1	0	0	1	1	43	2003-01-07	0	0	0	0		192	0	27	1 menor de 60 anos	0	0	0	0	0	0	0	0	0	0	0	0	1	0	0	0
J.B.A.L.	62	1	0	0	1	1	52	2009-05-02	0	0	0	0		120	0	27	0 maior de 60 anos	1	0	1	0	1	0	0	0	0	0	0	0	2	0	1	0	DPOC + Hipotireoidismo
M.P.S.	58	1	1	1	1	1	54	2012-03-26	0	0	0	0		84	0	29.02	1 menor de 60 anos	0	1	0	0	0	0	0	0	0	0	0	0	2	0	0	0
J.M.S	51	1	1	1	1	1	23	1991-07-09	0	0	0	0		336	1	27	1 menor de 60 anos	0	0	0	0	0	0	0	0	0	0	0	0	1	0	0	0
M.S.R	53	0	0	0	1	1	40	2006-10-09	0	0	0	0		36	0	28.31	1 menor de 60 anos	0	0	0	0	0	0	0	0	0	0	0	0	1	0	0	0
T.T.L.T.	60	0	0	0	1	0	49	2008-04-03	0	0	0	0		132	0	27	1 menor de 60 anos	0	0	0	0	0	0	0	0	0	0	0	0	2	0	0	1	Insuficiencia Venosa Profunda grau 1
A.C.L.	72	1	1	1	1	0	71	2017-04-03	0	0	0	0		24	0	27.19	1 maior de 60 anos	0	1	1	0	0	0	0	0	0	0	0	0	2	0	0	0
L.R.C.	76	1	1	1	1	0	75	2018-04-02	0	0	0	0		12	0	27.68	0 maior de 60 anos	1	0	1	0	0	0	0	1	0	0	0	0	3	0	0	1	AVC + Meningioma +OAA
B.F.S.	59	0	0	0	1	1	42	2002-03-02	0	0	0	0		192	0	28.41	1 menor de 60 anos	0	0	1	0	0	0	0	0	0	0	0	0	1	0	0	0
D.P.S.	48	0	0	0	1	1	45	2016-02-03	0	0	0	0		36	0	25	0 menor de 60 anos	0	0	0	1	0	0	0	0	0	0	0	0	2	0	0	0	Angina Estável
I.S.	71	0	0	0	1	0	69	2016-05-02	0	0	0	0		36	0	27.28	1 maior de 60 anos	0	0	1	0	0	0	0	1	1	0	0	0	4	0	1	0	AVCi+Hipotireoidismo +CBC
M.I.B.	69	0	1	1	1	1	54	2003-05-03	0	0	0	0		192	0	25.22	0 maior de 60 anos	0	0	0	0	0	1	0	0	0	0	0	0	2	0	1	0	POT de Nefrectomia + POT Bocio
H.Z.	45	1	0	0	1	1	41	2015-02-04	0	0	0	0		48	0	36.54	2 menor de 60 anos	0	0	1	0	0	0	0	0	0	0	0	0	1	0	0	0
S.F.B.R.	44	0	0	0	1	1	28	2003-04-03	0	0	0	0		192	1	30.07	2 menor de 60 anos	0	0	0	0	0	0	0	0	0	0	0	0	1	0	0	0
S.P.L.	75	0	0	0	1	0	72	2015-02-06	0	0	0	0		48	0	33.55	1maior de 60 anos	1	0	0	0	1	0	0	0	0	0	0	0	2	0	1	0	Hipotireoidismo + DPOC + Pbmicose
R.M.O.	57	0	0	0	1	0	54	2016-03-14	0	0	0	0		36	0	23.28	0 menor de 60 anos	0	0	1	0	0	0	0	0	0	0	0	0	1	0	0	0
R.R.G.	48	0	0	0	1	0	33	2004-05-03	0	0	0	0		180	1	28.12		1	1	1	0	0	0	0	0	0	0	0	0	2	0	0	0
R.E.	44	0	0	0	1	2	39	2014-05-03	0	0	0	0		60	0	18.75	0 menor de 60 anos	0	0	0	0	0	0	0	0	0	0	0	0	1	0	0	0
R.R.H.	71	0	1	1	1	0	46	1994-04-05	0	0	0	0		300	0	27.95	1 maior de 60 anos	1	1	0	0	0	0	0	0	0	0	0	0	2	0	1	0
R.M.B.	59	0	0	0	1	1	51	2010-02-03	0	0	0	0		108	0	24.49	0 menor de 60 anos	1	1	0	0	0	0	0	0	0	0	0	0	2	0	0	0	Sifilis latente tardia + Depressão
S.A.O.	46	0	1	1	1	2	43	2016-02-02	0	0	0	0		36	0	27	1 menor de 60 anos	0	0	0	0	0	0	0	0	0	0	0	0	1	0	1	0	Tireoide de Hashimoto + Doença de Castleman
S.F.	67	1	1	1	1	1	56	2007-03-02	0	0	0	0		132	1	33.83	1 maior de 60 anos	1	0	1	0	0	0	0	0	0	0	0	0	1	0	0	0
S.F.G.	55	0	0	0	1	1	44	2008-03-23	0	0	0	0		72	0	31.24	2 menor de 60 anos	1	0	1	0	0	0	0	0	0	0	0	0	1	0	0	0
S.M.S	62	0	1	1	1	1	52	2009-05-21	0	0	0	0		120	0	25	0 maior de 60anos	1	0	0	0	0	0	0	0	0	0	0	1	1	0	0	0
W.A.F.	50	1	0	0	1	0	45	2014-11-11	0	0	0	0		60	0	23.89	0 maior de 60 anos	1	1	0	0	0	0	0	0	1	0	0	1	4	0	0	0	CBC
S.S.M.	73	0	0	0	1	0	57	2003-06-06	0	0	0	0		192	0	28.96	1 maior de 60 anos	1	0	0	0	0	0	0	0	0	0	0	0	1	0	0	0
J.M.C.	66	1	1	1	1	2	51	2004-04-06	0	0	0	0		180	0	27	0 menor de 60 anos	0	0	1	0	1	0	0	0	0	0	0	1	2	0	0	0	DPOC
R.S.S.	31	0	0	0	1	2	30	2017-08-30	0	0	0	0		24	0	27.43	1menor de 60 anos	0	0	1	0	0	0	0	0	0	0	0	0	0	0	0	0
V.A.I.S	35	0	0	0	1	2	19	2003-02-09	0	0	0	0		192	1	24.21	0 menor de 60 anos	1	0	1	0	0	1	0	0	1	0	0	0	5	0	1	0	TX-Renal + Neoplasia Intrapapilar Grau II
V.A.O.	50	1	0	0	1	1	34	2002-04-09	0	0	0	0		204	0	26.86	1 menor de 60 anos	0	1	1	0	0	0	0	0	0	0	0	0	2	0	0	0
V.F.O.	71	1	0	0	1	1	44	1992-03-09	0	0	0	0		300	0	26.89	0 maior de 60 anos	1	0	1	0	0	0	0	0	0	0	0	0	1	0	0	0
M.P.M.	69	0	0	0	1	0	66	1993-05-09	0	0	0	0		312	0	32.08	1 maior de 60 anos	1	0	1	0	0	0	0	0	1	0	0	1	3	0	1	0	Ca de ovario
M.E.M.	48	0	1	1	1	1	36	2007-06-09	0	0	0	0		144	0	25.02	1 menor de 60 anos	0	0	1	0	0	0	0	0	0	0	0	0	1	0	0	0
M.G.N.	79	0	1	1	1	0	60	1999-06-25	0	0	0	0		240	1	22.48	0 maior de 60 anos	0	0	0	0	0	0	0	0	0	0	0	1	1	0	0	0
M.C.N.	67	0	0	0	1	1	67	2004-03-21	0	0	0	0		180	0	25.37	0 maior de 60 anos	1	1	0	0	0	0	0	0	0	0	0	1	2	0	0	0	Hipotireoidismo
O.C	59	0	0	0	1	1	52	2011-03-09	0	0	0	0		96	0	30.04	2 menor de 60 anos	1	0	1	0	0	0	0	0	0	0	0	1	2	0	0	1	Insuficiencia Venosa MID E MIE.
O.B.L.	59	0	0	0	1	1	59	2016-03-14	0	0	0	0		36	0	30.5	2 menor de 60 anos	1	0	0	0	0	0	0	0	0	0	0	1	1	0	0	0
N.S.R.	61	0	1	1	1	1	54	2012-02-09	0	0	0	0		96	0	28.95	1 maior de 60 anos	0	0	1	0	0	0	0	0	0	0	0	0	1	0	1	0	Hipotireoidismo
M.A.S.	61	0	0	0	1	1	49	2007-05-19	0	0	0	0		144	0	31.69	1 maior de 60 anos	1	0	1	1	0	0	0	0	0	0	0	0	2	0	0	0
M.P.V.	68	0	0	0	1	1	53	2004-02-25	0	0	0	0		96	0	38.7	1 maior de 60 anos	1	1	1	0	0	0	0	0	1	0	0	1	4	0	1	0	Ca folicular de tireoide + Bocio
N.A.L.	53	0	0	0	1	2	50	2016-02-12	0	0	0	0		36	0	20.4	0 menor de 60 anos	0	0	0	0	0	0	0	0	0	0	0	0	1	0	0	0
S.A.L.	53	0	0	1	1	1	40	2005-03-30	0	0	0	0		168	0	27.26	1 menor de 60 anos	0	0	1	0	0	0	0	0	0	0	0	0	2	0	0	0
V.S.F.	35	0	0	0	1	1	23	2007-04-23	0	0	0	0		144	1	28.67	1 menor de 60 anos	0	0	0	0	0	0	0	0	0	0	0	0	1	0	0	0
V.R.	61	0	0	0	1	1	48	2006-08-03	0	0	0	0		144	0	51.3	1 maior de 60 anos	1	1	0	0	0	0	0	0	0	0	0	0	2	0	1	0	Hipotireoidismo
V.L.L.C	56	0	0	0	1	2	40	2003-06-09	0	0	0	0		180	0	29.76	1 menor de 60 anos	1	0	1	0	0	0	0	0	0	0	0	0	1	0	0	0
M.P.S.V.	66	0	1	1	1	0	64	2017-07-09	0	0	0	0		24	0	28.76	1 maior de 60 anos	1	0	0	0	0	0	0	0	0	0	0	1	1	0	0	0
E.J.C.N.	56	1	1	1	1	1	55	2018-03-01	0	0	0	0		12	0	27	1 maior de 60 anos	0	0	0	0	0	0	1	0	0	0	0	0	2	0	0	0	Hepatite C
R.M.O.	45	0	0	0	1	1	43	2017-07-21	0	0	0	0		24	0	37.7	2 menor de 60 anos	0	0	0	0	0	0	0	0	0	0	0	1	1	0	0	0
M.R.S.S.	26	0	0	0	1	2	26	2018-06-16	0	0	0	0		12	1	24	0 menor de 60 anos	0	0	0	0	0	0	0	0	0	0	0	0	0	0	0	0
C.H.O.	59	0	0	0	1	0	48	2008-06-23	0	0	0	0		132	0	27	1 menor de 60 anos	1	0	1	0	0	0	0	0	0	0	0	1	0	0	0	0
M.A.N.C.	64	0	0	0	1	1	72	2012-06-09	0	0	0	0		84	0	22.54	0 maior de 60 anos	0	0	0	1	0	0	0	0	0	0	0	0	2	0	0	0	IAM
Z.T.O	69	0	0	0	1	1	58	2008-03-10	0	0	0	0		132	0	31.05	2 menor de 60 anos	1	0	0	0	1	0	0	1	0	0	0	1	4	0	0	1	AVCi + Insuf. Vertebrobasilar +DPOC
		0
		0
		0
		0
		0
		0
		0
		0
		0
		0
		0
		0
		0
		0
		0
		0
		0
		0
		0
		0
		0
		0
		0
		0
		0
		0
		0
		0
		0
		0
		0
		0
		0
		0
		0
		0
		0
		0
		0
		0
		0
		0
		0
		0
		0
		0
		0
		0
		0
		0
		0
		0
		0
		0
		0
		0
		0
		0
		0
		0
		0
		0
		0
		0
		0
		0
		0
		0
		0
		0
		0
		0
		0
		0
		0
		0
		0
		0
		0
		0
		0
		0
		0
		0
		0
		0
		0
		0
		0
		0
		0
		0
		0
		0
		0
		0
		0
		0
		0
		0
		0
		0
		0
		0
		0
		0
		0
		0
		0
		0
		0
		0
		0
		0
		0
		0
		0
		0
		0
		0
		0
		0
		0
		0
		0
		0
		0
		0
		0
		0
		0
		0
		0
		0
		0
		0
		0
		0
		0
		0
		0
		0
		0
		0
		0
		0
		0
